# Supplementary material for: A Rapid Method for Screening Pathogen-Associated Molecular Pattern-Triggered Immunity-Intensifying Microbes
Source: Plants (Basel). 2024 Aug 7;13(16):2185. doi: 10.3390/plants13162185 (PMC11359512; doi:10.3390/plants13162185)
Supplement: Supplementary file 1 [file plants-13-02185-s001.zip]

Archive with 1 entries (1 files):
- plants-3104147-supplementary.pdf
